# Supplementary material for: Global hotspots and trends in tea anti-obesity research: a bibliometric analysis from 2004 to 2024
Source: Front Nutr. 2024 Nov 13;11:1496582. doi: 10.3389/fnut.2024.1496582 (PMC11598529; doi:10.3389/fnut.2024.1496582)
Supplement: Supplementary Table S1 — Affiliations. [file Table_1.xls]

## Sheet: Sheet1
Country	Articles	Articles %	SCP	MCP	MCP %
CHINA	269	40.6959	221	48	17.8439
JAPAN	83	12.5567	80	3	3.61446
USA	68	10.2874	49	19	27.9412
KOREA	57	8.6233	52	5	8.77193
BRAZIL	28	4.23601	25	3	10.7143
NETHERLANDS	19	2.87443	13	6	31.5789
IRAN	16	2.42057	13	3	18.75
AUSTRALIA	11	1.66415	6	5	45.4545
ITALY	8	1.21029	5	3	37.5
POLAND	8	1.21029	8	0	0
SWITZERLAND	8	1.21029	4	4	50
SPAIN	7	1.059	4	3	42.8571
UNITED KINGDOM	7	1.059	4	3	42.8571
CANADA	6	0.907716	6	0	0
INDIA	6	0.907716	6	0	0
PAKISTAN	6	0.907716	5	1	16.6667
TURKEY	6	0.907716	6	0	0
EGYPT	5	0.75643	2	3	60
GERMANY	5	0.75643	1	4	80
THAILAND	4	0.605144	3	1	25
CZECH REPUBLIC	3	0.453858	3	0	0
FRANCE	3	0.453858	0	3	100
MALAYSIA	3	0.453858	2	1	33.3333
SINGAPORE	3	0.453858	1	2	66.6667
BANGLADESH	2	0.302572	0	2	100
PORTUGAL	2	0.302572	2	0	0
SAUDI ARABIA	2	0.302572	0	2	100
SLOVAKIA	2	0.302572	2	0	0
BELGIUM	1	0.151286	1	0	0
BULGARIA	1	0.151286	0	1	100
CROATIA	1	0.151286	1	0	0
DENMARK	1	0.151286	1	0	0
HUNGARY	1	0.151286	1	0	0
IRELAND	1	0.151286	0	1	100
ISRAEL	1	0.151286	1	0	0
MEXICO	1	0.151286	1	0	0
NEW ZEALAND	1	0.151286	0	1	100
PHILIPPINES	1	0.151286	0	1	100
SRI LANKA	1	0.151286	0	1	100
SUDAN	1	0.151286	0	1	100
VENEZUELA	1	0.151286	0	1	100
