# Supplementary material for: Global hotspots and trends in tea anti-obesity research: a bibliometric analysis from 2004 to 2024
Source: Front Nutr. 2024 Nov 13;11:1496582. doi: 10.3389/fnut.2024.1496582 (PMC11598529; doi:10.3389/fnut.2024.1496582)
Supplement: Supplementary Table S2 — Top 10 most productive authors. [file Table_2.xls]

## Sheet: Sheet1
Affiliation	Articles
HUNAN AGR UNIV	96
ANHUI AGR UNIV	75
UNIV SHIZUOKA	44
MAASTRICHT UNIV	39
RUTGERS STATE UNIV	38
SHANGHAI JIAO TONG UNIV	34
YUNNAN AGR UNIV	33
ZHEJIANG UNIV	29
SHAANXI NORMAL UNIV	28
SUN YAT SEN UNIV	27
MIE UNIV	26
PENN STATE UNIV	26
UNIV TEHRAN MED SCI	24
NATL TAIWAN UNIV	22
TEA RES INST	22
UNIV SAO PAULO	21
CHINESE UNIV HONG KONG	20
NINGBO UNIV	20
CHONNAM NATL UNIV	19
KOBE UNIV	19
SEOUL NATL UNIV	19
SOUTHWEST UNIV	18
NANKAI UNIV	16
NATL CENT UNIV	15
UNIV HONG KONG	15
NANJING AGR UNIV	14
SOUTH CHINA AGR UNIV	14
EWHA WOMANS UNIV	13
INHA UNIV	13
KOREA UNIV	13
JILIN UNIV	12
CHINA MED UNIV	11
HUANGGANG NORMAL UNIV	11
INST URBAN AGR	11
JIANGXI AGR UNIV	11
KYUNG HEE UNIV	11
OHIO STATE UNIV	11
POZNAN UNIV LIFE SCI	11
QIANNAN NORMAL UNIV NATIONALITIES	11
SHANGHAI UNIV TRADIT CHINESE MED	11
TEXAS TECH UNIV	11
UNIV FED MINAS GERAIS	11
UNIV FED SAO PAULO	11
BIOL SCI LABS	10
CHARLES UNIV PRAGUE	10
GYEONGSANG NATL UNIV	10
KITASATO UNIV	10
CHONGQING UNIV EDUC	9
HUAZHONG AGR UNIV	9
JINAN UNIV	9
KUNMING MED UNIV	9
MASHHAD UNIV MED SCI	9
NATL YANG MING UNIV	9
SHAHID BEHESHTI UNIV MED SCI	9
UNIV GRANADA	9
XIAMEN UNIV	9
ASIA UNIV	8
BIOL SCI RES	8
CHENGDU UNIV	8
HARVARD UNIV	8
HYOGO COLL MED	8
IRAN UNIV MED SCI	8
KYUNGPOOK NATL UNIV	8
NATL CHUNG HSING UNIV	8
NATL UNIV SINGAPORE	8
NORTHWEST AANDF UNIV	8
SHIZUOKA UNIV	8
SURANAREE UNIV TECHNOL	8
TAIPEI MED UNIV	8
TEXAS TECH UNIV HLTH SCI CTR	8
UNIV PORTO	8
CHENGDU UNIV TRADIT CHINESE MED	7
CHONBUK NATL UNIV	7
GIFU UNIV	7
HONG KONG BAPTIST UNIV	7
KYUSHU UNIV	7
SICHUAN AGR UNIV	7
UNIV AGR FAISALABAD	7
UNIV CONNECTICUT	7
UNIV LIFE SCI LUBLIN	7
UNIV TECHNOL SYDNEY	7
XIHUA UNIV	7
YONSEI UNIV	7
ZUNYI MED UNIV	7
CHA UNIV	6
DALHOUSIE UNIV	6
FOURTH MIL MED UNIV	6
HLTH CARE FOOD RES LABS	6
HUAZHONG UNIV SCI AND TECHNOL	6
JIANGSU UNIV	6
KEIMYUNG UNIV	6
KHON KAEN UNIV	6
KOREA FOOD RES INST	6
MEIJI PHARMACEUT UNIV	6
NANJING UNIV FINANCE AND ECON	6
NATL INST ANIM SCI	6
NATL RES CTR ENGN TECHNOL UTILIZAT BOT FUNCT INGR	6
OHU UNIV	6
QINGDAO AGR UNIV	6
REPROD MED CTR	6
TIANJIN UNIV SCI AND TECHNOL	6
TSINGHUA UNIV	6
UNIV CALIF LOS ANGELES	6
UNIV ESTADO RIO DE JANEIRO	6
UNIV ESTADUAL CAMPINAS	6
UNIV GEORGIA	6
UNIV MINNESOTA	6
YUNNAN UNIV	6
AHVAZ JUNDISHAPUR UNIV MED SCI	5
ANGLIA RUSKIN UNIV	5
BEIJING UNIV CHINESE MED	5
BELTSVILLE HUMAN NUTR RES CTR	5
CHINA PHARMACEUT UNIV	5
CHULALONGKORN UNIV	5
GUILAN UNIV MED SCI	5
LORESTAN UNIV MED SCI	5
MARMARA UNIV	5
RES INST	5
SICHUAN UNIV SCI AND ENGN	5
TABRIZ UNIV MED SCI	5
TEL AVIV UNIV	5
UNIV ARIZONA	5
UNIV CALIF DAVIS	5
UNIV ELECT SCI AND TECHNOL CHINA	5
UNIV GEZIRA	5
UNIV OKLAHOMA	5
UNIV SAO FRANCISCO	5
WUYI UNIV	5
YUAN ZE UNIV	5
AMOREPACIFIC CORP RANDD CTR	4
AMOREPACIFIC CORP RES AND DEV CTR	4
ARMED FORCES TAOYUAN GEN HOSP	4
CAIRO UNIV	4
CHUNG SHAN MED UNIV	4
CHUNGBUK NATL UNIV	4
CHUNGNAM NATL UNIV	4
CRUZEIRO DO SUL UNIV	4
DONGGUK UNIV SEOUL	4
FUZHOU UNIV	4
GOVT COLL UNIV	4
GRAD SCH	4
GUANGXI MED UNIV	4
H (CORRESPONDING AUTHOR)	4
HENAN UNIV SCI AND TECHNOL	4
HUAQIAO UNIV	4
HUNAN AGR PROD PROC INST	4
HUNAN UNIV	4
INDIAN INST TECHNOL GUWAHATI	4
INJE UNIV	4
INST FRUIT AND TEA	4
INST MICROBIAL CHEM BIKAKEN	4
INST SALUD CARLOS III	4
INST SUBTROP AGR	4
JEONJU UNIV	4
KOCHI MED SCH HOSP	4
NANCHANG UNIV	4
OCTOBER UNIV MODERN SCI AND ARTS MSA	4
OREGON STATE UNIV	4
OUR LADY FATIMA UNIV	4
PEKING UNIV	4
PEOPLES R CHINA.	4
PURDUE UNIV	4
QIQIHAR MED UNIV	4
RECEP TAYYIP ERDOGAN UNIV	4
SAN DIEGO STATE UNIV	4
SAO PAULO STATE UNIV	4
SHAANXI UNIV SCI AND TECHNOL	4
SHAANXI UNIV TECHNOL	4
SHANDONG FIRST MED UNIV	4
SHENYANG PHARMACEUT UNIV	4
SOUTHEAST UNIV	4
SUNGKYUNKWAN UNIV	4
TAIPEI TZU CHI HOSP	4
TUFTS UNIV	4
UNILEVER RES LABS	4
UNIV AUTONOMA MADRID	4
UNIV BIRMINGHAM	4
UNIV COLL CORK	4
UNIV COLOMBO	4
UNIV COPENHAGEN	4
UNIV FED VICOSA	4
UNIV FLORIDA	4
UNIV MALAYSIA SABAH	4
UNIV WOLLONGONG	4
XINYANG NORMAL UNIV	4
A (CORRESPONDING AUTHOR)	3
AL AZHAR UNIV	3
BAHAUDDIN ZAKARIYA UNIV	3
BEIJING TECHNOL AND BUSINESS UNIV	3
BEIJING UNIV CHEM TECHNOL	3
CATHOLIC UNIV KOREA	3
CENT RES INST	3
CHINESE ACAD SCI	3
CHONGQING MED UNIV	3
CONSTANTINE PHILOSOPHER UNIV NITRA	3
CSIR INST HIMALAYAN BIORESOURCE TECHNOL	3
CTR PLANT SYST BIOL AND BIOTECHNOL	3
DAEGU HAANY UNIV	3
DAMIETTA UNIV	3
DEPT RES AND DEV	3
DO NASCIMENTO	3
EDITH COWAN UNIV	3
FU JEN CATHOLIC UNIV	3
FUDAN UNIV	3
GANPATI INST PHARM	3
GIRESUN UNIV	3
GUANGZHOU UNIV CHINESE MED	3
H LEE MOFFITT CANC CTR AND RES INST INC	3
HUNAN NORMAL UNIV	3
HUNAN UNIV CHINESE MED	3
IMIM HOSP MAR MED RES INST	3
INST BIOMED SCI	3
INST BIOPHYS	3
INST FRUIT TREE AND TEA SCI	3
INT AGCY RES CANC	3
INT HEALTHCARE INNOVAT INST JIANGMEN	3
ISFAHAN UNIV MED SCI	3
JAYPEE UNIV INFORMAT TECHNOL	3
JIANGSU UNIV SCI AND TECHNOL	3
KASHAN UNIV MED SCI	3
KING FAISAL UNIV	3
KOREA INST ORIENTAL MED	3
KOREA RES INST BIOSCI AND BIOTECHNOL	3
KUNMING INST ZOOL	3
LA TROBE UNIV	3
LOUISIANA STATE UNIV	3
LUND UNIV	3
M (CORRESPONDING AUTHOR)	3
MAASTRICHT UNIV MED CTR	3
MAHIDOL UNIV	3
MANSOURA UNIV	3
MASSEY UNIV	3
MOKPO NATL UNIV	3
NATL CHIAYI UNIV	3
NATL DEF MED CTR	3
NATL KAOHSIUNG MARINE UNIV	3
NATL TAIWAN SPORT UNIV	3
NESTLE RES CTR	3
NORTH CAROLINA AGR AND TECH STATE UNIV	3
NORTH SICHUAN MED COLL	3
NORTHWEST UNIV	3
OLLER DO NASCIMENTO	3
OSAKA UNIV PHARMACEUT SCI	3
POZNAN UNIV MED SCI	3
PROVIDENT CLIN RES	3
R (CORRESPONDING AUTHOR)	3
S (CORRESPONDING AUTHOR)	3
SEJONG UNIV	3
SHANDONG UNIV	3
SHANGHAI KEY LAB TRADIT CHINESE CLIN MED	3
SHOWA UNIV	3
SLOVAK UNIV AGR	3
TAIPEI CITY HOSP	3
TAIPEI MED UNIV HOSP	3
TAISHAN MED UNIV	3
TIANJIN FOOD SAFETY AND LOW CARBON MFG COLLABORAT I	3
TOKYO MED UNIV	3
TZU CHI UNIV	3
UNIV BASQUE COUNTRY	3
UNIV ESTADUAL PAULISTA	3
UNIV EXTREMO CATARINENSE	3
UNIV FED PARANA	3
UNIV GENEVA	3
UNIV GUELPH	3
UNIV ILLINOIS	3
UNIV KARACHI	3
UNIV LAHORE	3
UNIV LAUSANNE	3
UNIV LAVAL	3
UNIV MASSACHUSETTS	3
UNIV MELBOURNE	3
UNIV PADUA	3
UNIV PARMA	3
UNIV PAVIA	3
UNIV POLITECN MARCHE	3
UNIV PUNJAB	3
UNIV SAINS MALAYSIA	3
UNIV SAO JUDAS TADEU	3
UNIV SCI AND TECHNOL	3
UNIV SO QUEENSLAND	3
UNIV ULSAN	3
UNIV ZAGREB	3
WASEDA UNIV	3
WONKWANG UNIV	3
WUZHOU INST AGR SCI	3
XIAMEN ENGN AND TECHNOL RES CTR COMPREHENS UTILIZAT	3
YAAN POLYTECH COLL	3
YUNNAN UNIV TRADIT CHINESE MED	3
ZAGAZIG UNIV	3
ZHEJIANG UNIV TECHNOL	3
AFYON KOCATEPE UNIV	2
AGR AND BIOTECHNOL BUSINESS DIV	2
ALBORZ UNIV MED SCI	2
AMOREPACIFIC RANDD CTR	2
AN NAJAH NATL UNIV	2
ANHUI UNIV	2
ARTVIN CORUH UNIV	2
ATISH DIPANKAR UNIV SCI AND TECHNOL	2
AVIAT GEN HOSP	2
BADR UNIV CAIRO	2
BEIJING MED UNIV	2
BEIJING UNION UNIV	2
BIOTREE METABOL TECHNOL RES CTR	2
BISPEBJERG HOSP	2
BORGES DO NASCIMENTO	2
BRIGHAM AND WOMENS HOSP	2
BRIGHAM YOUNG UNIV	2
CATALAN INST ONCOL ICO	2
CATHOLIC UNIV LOUVAIN	2
CENT SOUTH UNIV	2
CHANGSHA LVYE BIOTECHNOL CO LTD	2
CHANGSHA UNIV SCI AND TECHNOL	2
CHARITE UNIV MED BERLIN	2
CHENGDU INST BIOL	2
CHINA AGR UNIV	2
CHINA JILIANG UNIV	2
CHONGQING ACAD AGR SCI	2
CHONGQING KEY LAB SPECIALTY FOOD COBUILT SICHUAN AND	2
CHONGQING MED AND PHARMACEUT COLL	2
CHONGQING UNIV	2
CHUNG ANG UNIV	2
COLLABORAT INNOVAT CTR FRAGRANCE FLAVOUR AND COSMET	2
COLORADO STATE UNIV	2
COMSATS INST INFORMAT TECHNOL	2
COUNCIL AGR	2
CROPS RES INST	2
CRUZEIRO UNIV	2
DAYEH UNIV	2
DEAKIN UNIV	2
DEPT MED SCI AND REHABIL	2
DEPT RANDD CTR	2
DEPT SCI BIOL	2
DUKE UNIV	2
F (CORRESPONDING AUTHOR)	2
FED UNIV PAMPA	2
FERDOWSI UNIV MASHHAD	2
FOOD SCI AND TECHNOL INST	2
FRUIT AND TEA RES INST	2
GAIKWAD STEROID LAB	2
GAZI UNIV	2
GEORGE WASHINGTON UNIV	2
GERMAN INST HUMAN NUTR POTSDAM	2
GERMAN INST HUMAN NUTR POTSDAM REHBRUCKE	2
GRIFFITH UNIV	2
GUANGDONG PHARMACEUT UNIV	2
GUILIN MED UNIV	2
GUIZHOU UNIV TRADIT CHINESE MED	2
GYEONGSANG NATL UNIV HOSP	2
HARBIN MED UNIV	2
HARVARD SCH PUBL HLTH	2
HLTH CARE RES CTR	2
HLTH SCI UNIV HOKKAIDO	2
HOKKAIDO UNIV	2
HOSP CHENGDU UNIV TRADIT CHINESE MED	2
HUNAN ACAD CHINESE MED	2
HUNAN ENGN RES CTR COMBINATORIAL BIOSYNTH AND NAT P	2
INDIANA UNIV	2
INHA UNIV HOSP	2
INNER MONGOLIA UNIV	2
INST AGROPROD PROC SCI AND TECHNOL	2
INST ANIM NUTR AND FEED	2
INST CROP GERMPLASM RESOURCES	2
INST ENSINO AND PESQUISA SANTA CASA	2
INST ENT	2
INST HLTH CARE SCI	2
INST NUTR AND FOOD SAFETY	2
INST QUAL STAND AND TESTING TECHNOL RES	2
INT JOINT LAB TEA CHEM AND HLTH EFFECTS	2
INT UNIV MALAYA WALES	2
ISTANBUL UNIV CERRAHPASA	2
JIANGNAN UNIV	2
JINAN MUNICIPAL HOSP TRADIT CHINESE MED	2
KAFRELSHEIKH UNIV	2
KANGWON NATL UNIV	2
KAOHSIUNG MED UNIV	2
KC (CORRESPONDING AUTHOR)	2
KEY LAB BIOL ORGAN PHOSPHORUS AND CHEM BIOL	2
KING ABDULAZIZ UNIV	2
KING SALMAN INT UNIV KSIU	2
KOCHI PREFECTURAL AGR RES CTR	2
KOCHI PREFECTURAL IND TECHNOL CTR	2
KOCHI UNIV	2
KOREA BASIC SCI INST	2
KUNMING UNIV	2
KYOTO PHARMACEUT UNIV	2
KYOTO PREFECTURAL UNIV MED	2
KYOTO UNIV	2
KYOTOGAKUEN UNIV	2
LAB METAB MED	2
LANDSEED HOSP	2
LETICIA TORRES	2
LIVERPOOL JOHN MOORES UNIV	2
LOKMAN HEKIM UNIV	2
LONGGANG ENT HOSP	2
MACQUARIE UNIV	2
MARCHINI	2
MED UNIV LUBLIN	2
MIDNAPORE COLL	2
MINNEAPOLIS VET AFFAIRS MED CTR	2
MINZU UNIV CHINA	2
NAGASAKI INT UNIV	2
NANJING NORMAL UNIV	2
NANJING UNIV	2
NATL ENGN RES CTR COMBINATORIAL BIOSYNTH DRUG DIS	2
NATL HOSP ORG KYOTO MED CTR	2
NATL INST HLTH AND NUTRIT	2
NATL NUTR AND FOOD TECHNOL RES INST	2
NATL TAIPEI UNIV NURSING AND HLTH SCI	2
NATL UNIV SINGAPORE HOSP	2
NEYSHABUR UNIV MED SCI	2
NINGXIA UNIV	2
NIS LABS	2
NNEDPRO GLOBAL CTR NUTR	2
NOAKHALI SCI AND TECHNOL UNIV	2
NORTHEASTERN UNIV	2
OKLAHOMA STATE UNIV	2
OSAKA CITY UNIV	2
OSAKA UNIV	2
OSAKA UNIV FOREIGN STUDIES	2
PONTIFICIA UNIV CATOLICA RIO GRANDE DO SUL	2
PRESIDENCY UNIV	2
PUERH TEA RES INST	2
QUAID I AZAM UNIV	2
QUEENS UNIV	2
RES AND DEV	2
RES AND DEV FUNCT FOOD CTR CIDAF	2
RES INST ANIM PROD NITRA	2
RES INST TEA	2
RES LABS HLTH SCI AND FOOD TECHNOL	2
SCI OBSERVING AND EXPT STN TEA RESOURCE AND PROC YUNN	2
SEMMELWEIS UNIV	2
SHAHJALAL UNIV SCI AND TECHNOL	2
SHANDONG ACAD AGR SCI	2
SHANDONG AGR UNIV	2
SHANDONG FIRST MED UNIV AND SHANDONG ACAD MED SCI	2
SHANDONG UNIV TRADIT CHINESE MED	2
SHANGHAI NORMAL UNIV	2
SHEFFIELD HALLAM UNIV	2
SHENZHEN ENT INST	2
SHENZHEN UNIV	2
SHIH CHIEN UNIV	2
SHISEIDO RES CTR	2
SHIZUOKA PREFECTURAL GEN HOSP	2
SICHUAN UNIV	2
SOUTH CHINA UNIV TECHNOL	2
ST JOHNS INNOVAT CTR	2
STATE KEY LAB CONSERVAT AND UTILIZAT BIORESOURCES Y	2
STEPHAN ANGELOFF INST MICROBIOL	2
STOCKHOLM UNIV	2
SUZUKA UNIV MED SCI	2
TAIPEI HOSP	2
TAIWAN TEA RES AND EXTENS STN	2
TAOYUAN ARMED FORCES GEN HOSP	2
TENNESSEE STATE UNIV	2
THIRD MIL MED UNIV	2
TIANJIN UNIV COMMERCE	2
TOHO UNIV	2
TORRES	2
TOTTORI UNIV	2
UMEA UNIV	2
UMOU SCI LAB	2
UNILEVER FOOD AND HLTH RES INST	2
UNIV AGR	2
UNIV AUCKLAND	2
UNIV BARI ALDO MORO	2
UNIV BRITISH COLUMBIA	2
UNIV CAMBRIDGE	2
UNIV CHILE	2
UNIV CHINESE ACAD SCI	2
UNIV EASTERN FINLAND	2
UNIV FAISALABAD	2
UNIV FED RIO GRANDE DO SUL	2
UNIV FED SAO PAULO UNIFESP	2
UNIV HAWAII	2
UNIV HUMAN ARTS AND SCI	2
UNIV ISFAHAN	2
UNIV LEIPZIG	2
UNIV MED BERLIN	2
UNIV MESSINA	2
UNIV N FLORIDA	2
UNIV NEW SOUTH WALES	2
UNIV NEWCASTLE	2
UNIV NORTH FLORIDA	2
UNIV OXFORD	2
UNIV QUEBEC MONTREAL	2
UNIV RENNES	2
UNIV SALERNO	2
UNIV SEOUL	2
UNIV TSUKUBA	2
UNIV VALENCIA	2
UNIV ZULIA	2
WASHINGTON UNIV	2
WUHAN UNIV	2
XUZHOU MED UNIV	2
Y (CORRESPONDING AUTHOR)	2
YANGZHOU UNIV	2
YEUNGNAM UNIV	2
YIYANG MED COLL	2
ZHEJIANG AANDF UNIV	2
ZHEJIANG WANLI UNIV	2
ZHENGZHOU CARDIOVASC HOSP	2
AARHUS UNIV	1
ABADAN SCH MED SCI	1
ABBOTT LABS SINGAPORE PTE LTD	1
ABBOTTABAD UNIV SCI AND TECHNOL AUST	1
ACAD SCIENTI AND INNOVAT RES ACSIR	1
AGRIBRANDS PURINA KOREA INC	1
AGRIFOOD BUSINESS INNOVAT CTR	1
AICHI MED UNIV	1
ALBERT EINSTEIN COLL MED	1
ALEXANDRIA UNIV	1
AMOREPACIF RANDD CTR	1
ANDONG NATL UNIV	1
ANHUI ACAD MED SCI	1
ANHUI UNIV CHINESE MED	1
ANNAMALAI UNIV	1
AP (CORRESPONDING AUTHOR)	1
ARDABIL UNIV MED SCI	1
ASAN INST LIFE SCI	1
ASIA PACIFIC APPLICAT SUPPORT CTR	1
ASSIUT UNIV	1
AUSTRALIAN NATL UNIV	1
AUSTRALIAN NUCL SCI AND TECHNOL ORG	1
BABA MEM HOSP	1
BAIYAO CAOYUAN BIOTECHNOL LTD	1
BARIJ MED PLANTS RES CTR	1
BENI SUEF UNIV	1
BIODONOSTIA HLTH RES INST	1
BIODONOSTIA RES INST	1
BIOFORTIS RES	1
BIOL SCI RES LABS	1
BIOMED RES AREA	1
BMR LABS	1
BRAZILIAN CTR RES ENERGY AND MAT CNPEM	1
BRITISH UNIV EGYPT	1
C (CORRESPONDING AUTHOR)	1
CANC EPIDEMIOL AND PREVENT RES	1
CAPITAL MED UNIV	1
CARLOS III HLTH INST	1
CAROLDAVILA UNIV MED AND PHARM	1
CASE WESTERN RESERVE UNIV	1
CB (CORRESPONDING AUTHOR)	1
CENT RES LABS	1
CENT WASHINGTON UNIV	1
CERTIFICATE ASSESSMENT CTR YUNNAN PU ERH TEA	1
CHARITE UNIV HOSP	1
CHARLES DARWIN UNIV	1
CHENGDU INTEGRATED TCM AND WESTERN MED HOSP	1
CHINA ACAD CHINESE MED SCI	1
CHINA UNIV MIN AND TECHNOL	1
CHINESE TRADIT MED INST CHINA	1
CHONBUK NATL UNIV HOSP	1
CHONGQING HLTH CTR WOMEN AND CHILDREN	1
CHUNG CHOU INST TECHNOL	1
CHUNG YUAN CHRISTIAN UNIV	1
CIBER EPIDEMIOL AND PUBL HLTH CIBERESP	1
CITTA SALUTE AND SCI UNIV HOSP	1
CLIMACO	1
CLIN RES CTR	1
CLIN RES INST	1
COINNOVAT CTR	1
COLUMBIA UNIV	1
COLUMBIA UNIV COLL PHYS AND SURG	1
COLWORTH SCI PK	1
COMPREHENS AGR SERV CTR DACHUAN	1
CONCORDIA UNIV CHICAGO	1
COORDINAT AND INNOVAT CTR COMPREHENS DEV QINBA BIOL	1
CTR GENOM REGULAT	1
CTR RECH ETIENNE LEBEL CHUS	1
DAITO BUNKA UNIV	1
DANISH CANC SOC RES CTR	1
DANKOOK UNIV	1
DEAGU HAANY UNIV	1
DEPT BEHAV SCI AND HLTH	1
DEPT CLIN TRIALS AND RES	1
DEPT RES	1
DEPT SCI	1
DONGGUAN MATH ENGN ACAD CHINESE MED	1
DONGGUK UNIV	1
DOON VALLEY INST PHARM AND MED	1
E (CORRESPONDING AUTHOR)	1
EG (CORRESPONDING AUTHOR)	1
EINTHOVEN LAB EXPT VASC MED	1
EKA HOSP BUMI SERPONG DAMAI	1
ENGN RES CTR FOOD BIOTECHNOL	1
FAC INTEGRADAS CORACAO JESUS FAINC	1
FAC MED BLDG	1
FED UNIV GOIAS UFG	1
FED UNIV STATE RIO DE JANEIRO UNIRIO	1
FISH TECHNOL CTR	1
FOOD BIOCHEM LAB	1
FOSHAN UNIV	1
FRANCE.	1
FRED HUTCHINSON CANC RES CTR	1
FREE UNIV BERLIN	1
FRESNO	1
FUJIAN AGR AND FORESTRY UNIV	1
FUJIAN INST TRADIT CHINESE MED	1
FUKUHARA CLIN	1
FUKUHARA HOSP	1
FUKUOKA UNIV	1
FUNDENI CLIN INST	1
FUZHOU GEN HOSP	1
GC UNIV FAISALABAD	1
GCB RANDD AND CLIN TRIAL CTR CO LTD	1
GENEVA UNIV HOSP	1
GERMAN CANC RES CTR	1
GIFU MUNICIPAL HOSP	1
GLOSTRUP UNIV HOSP	1
GOSFORD PRIMARY IND INST	1
GOVT COLL UNIV FAISALABAD	1
GUANGDONG ACAD MED SCI	1
GUANGDONG KAILI BIOCHEM SCI AND TECHNOL CO LTD	1
GUANGDONG PROV KEY LAB GREEN PROC NAT PROD AND PROD	1
GUANGXI CTR DIS PREVENT AND CONTROL	1
GUANGZHOU UNIV TRADIT CHINESE MED	1
GUELPH FOOD RES CTR	1
GUIZHOU MED UNIV	1
HALLYM UNIV	1
HANGZHOU ACAD AGR SCI	1
HANYANG UNIV	1
HARBIN INST TECHNOL WEIHAI	1
HARVARD MED SCH	1
HAUKELAND HOSP	1
HEIDELBERG UNIV	1
HEILONGJIANG BAYI AGR UNIV	1
HEILONGJIANG UNIV CHINESE MED	1
HELIOS CLIN BERLIN BUCH	1
HENAN UNIV CHINESE MED	1
HLTH CARE FOOD RES LAB	1
HOKKAIDO INFORMAT UNIV	1
HONG KONG POLYTECH UNIV	1
HONG KONG UNIV SCI AND TECHNOL	1
HOSEO UNIV	1
HOSP CLIN UNIV	1
HOSP REG ALTA ESPECIAL PENINSULA YUCATAN	1
HOSP SANTIAGO APOSTOL	1
HSINCHU MACKAY MEM HOSP	1
HUBEI COLLABORAT INNOVAT CTR CHARACTERIST RESOURC	1
HUBEI KEY LAB ECON FOREST GERMPLASM IMPROVEMENT AND	1
HUBEI POLYTECH UNIV	1
HUBEI PROV CLIN RES CTR DIABET AND METAB DISORDERS	1
HUBEI UNIV MED	1
HUBEI UNIV TECHNOL	1
HUBEI ZHONGKE RES INST IND TECHNOL	1
HUMBOLDT UNIV	1
HUNAN CITY UNIV	1
HYBLEAN ASSOC EPIDEMIOL RES AIRE ONLUS	1
I SHOU UNIV	1
IMAM KHOMEINI HOSP	1
IMMUNOBIOTECH CORP	1
IMPERIAL COLL LONDON	1
INST CANC RES PREVENT AND CLIN NETWORK ISPRO	1
INST CIENCIAS BIOL	1
INST FOOD SCI RES	1
INST GENET AND ANIM BREEDING	1
INST HADONG GREEN TEA	1
INST INVEST BIOSANITARIA IBS GRANADA	1
INST MED RES AND OCCUPAT HLTH	1
INST NACL CIENCIAS MED AND NUTR SALVADOR ZUBIRAN	1
INT AGCY RES CANC IARC WHO	1
IRCCS MONDINO FDN	1
ISCIII	1
ISLAMIC AZAD UNIV	1
J SELYE UNIV	1
JACKSON STATE UNIV	1
JADAVPUR UNIV	1
JAMES A HALEY VET HOSP	1
JAMES HUTTON INST	1
JC (CORRESPONDING AUTHOR)	1
JEONJU AGROBIOMAT INST	1
JEONNAM BIOFOOD TECHNOL CTR	1
JINAN CENT HOSP	1
JOETSU UNIV EDUC	1
JOSE CIRES	1
JOUF UNIV	1
JR (CORRESPONDING AUTHOR)	1
JUSTUS LIEBIG UNIV	1
KAGAWA UNIV	1
KANAZAWA MED UNIV	1
KANSAI HLTH ADM CTR	1
KARA INST NEUROL DIS	1
KARAKORAM INT UNIV	1
KARVIAH RES CTR	1
KASETSART UNIV	1
KASHI UNIV	1
KERESZTURI	1
KEY LAB FU TEA PROC AND UTILIZAT	1
KEY LAB SE ENRICHED PROD DEV AND QUAL CONTROL	1
KEY LAB TEA CHEM ENGN	1
KHALKHAL UNIV MED SCI	1
KHAZAR UNIV	1
KINNAIRD COLL WOMEN	1
KOREA NATL TRAINING CTR	1
KOSHIEN UNIV	1
KUNMING INST BOT	1
KYOTO MED SCH	1
KYUNG HEE MYUNGBO CLIN KOREAN MED	1
L (CORRESPONDING AUTHOR)	1
LABYK	1
LEIBNIZINST MOL PHARMAKOL FMP	1
LEIDEN UNIV	1
LG (CORRESPONDING AUTHOR)	1
LG HOUSEHOLD AND HEALTHCARE RANDD CTR	1
LIAONING UNIV TRADIT CHINESE MED	1
LIB JIANGXI AGR UNIV	1
LIPTON INST TEA	1
LIVESTOCK RES INST	1
LONGGANG CENT HOSP	1
LONGNAN TEACHERS COLL	1
LOUVAIN DRUG RES INST	1
LUCIO LASCARAY RES INST	1
MACAU UNIV SCI AND TECHNOL	1
MANIPAL COLL PHARMACEUT SCI	1
MARYMT UNIV	1
MATO GROSSO DO SUL UNIV	1
MAX PLANCK INST MOL PLANT PHYSIOL	1
MD (CORRESPONDING AUTHOR)	1
MED RES INST	1
MENOUFIA UNIV	1
MERIDIEN RES	1
MF (CORRESPONDING AUTHOR)	1
MIAMI UNIV	1
MISR UNIV SCI AND TECHNOL MUST	1
MIYAZAKI UNIV	1
MP (CORRESPONDING AUTHOR)	1
MRST (CORRESPONDING AUTHOR)	1
MUKOGAWA WOMENS UNIV	1
MUSCLEPHARM SPORTS SCI INST	1
NAGOYA GAKUIN UNIV	1
NAGOYA KEIZAI UNIV	1
NANCHANG NORMAL UNIV	1
NANJING SHUIXIMEN HOSP	1
NANJING XIAOZHUANG UNIV	1
NARESUAN UNIV	1
NASCIMENTO DOS SANTOS	1
NATL CHENG KUNG UNIV	1
NATL ENGN RES CTR WHEAT AND MAIZE	1
NATL FOOD RES INST	1
NATL ILAN UNIV	1
NATL LAB ANIM CTR	1
NATL RES CTR ENGN AND TECHNOL UTILIZAT BOT FUNCT IN	1
NATL SMALL GRAINS AND POTATO GERMPLASM RES UNIT	1
NATL TAITUNG JR COLL	1
NATL TAIWAN UNIV HOSP	1
NATL UNIV HLTH SYST	1
NAVARRA INST HLTH RES IDISNA	1
NAVARRA PUBL HLTH INST	1
NAYORO CITY UNIV	1
NEW DRUG RES CTR INC	1
NIAGARA COLL	1
NIPPON MED SCH	1
NORTHERN TEA GERMPLASM RESOURCE CTR	1
NOVA SCOTIA COCHRANE RESOURCE CTR	1
NUCL AGRON AND AEROSP BREEDING RES INST	1
NUTR FDN ITALY	1
ONDOKUZ MAYIS UNIV	1
OSLO METROPOLITAN UNIV	1
PALACKY UNIV	1
PATENT OFF	1
PAULA BRESCIANI	1
PEOPLES HOSP CHONGQING BANAN DIST	1
PEOPLES HOSP SUZHOU NATL NEW AND HITECH IND DEV ZON	1
PIRES SOARES	1
PM (CORRESPONDING AUTHOR)	1
POZNA UNIV MED SCI	1
PRATYASHA HLTH BIOMED RES CTR	1
PRINCE SATTAM BIN ABDULAZIZ UNIV	1
PRINCESS NORA BENT ABDUL RAHMAN UNIV	1
PRINCESS NOURAH BINT ABDULRAHMAN UNIV	1
PRISCILLA CECI	1
PROD DEV CTR	1
PUSAN NATL UNIV	1
QATAR UNIV	1
QIANNAN MED COLL NATIONALITIES	1
QUEENSLAND UNIV TECHNOL QUT	1
RADBOUD UNIV NIJMEGEN	1
RADIAT EFFECTS RES FDN	1
REG HLTH COUNCIL	1
RES AND DEV LAB	1
RES AND DEV UNIT	1
RES INST CHINESE MED	1
RES INST CLIN ONCOL	1
RES LABS KEY TECHNOL	1
RES LABS PROD DEV	1
RES SPECIAL SKINCARE	1
RES UNIT ANTIOXIDANT CPDS OXIDAT STRESS TRACE ELE	1
REY JUAN CARLOS UNIV	1
RIPHAH INT UNIV	1
RITSUMEIKAN UNIV	1
RIZHAO HUAWEI INST COMPREHENS HLTH IND	1
ROYAL SHREWSBURY HOSP	1
RUDJER BOSKOVIC INST	1
SABARAGAMUWA UNIV SRI LANKA	1
SAO FRANCISCO UNIV USF	1
SCH PLANT AND ENVIRONM SCI	1
SCHELL	1
SCHEPKY	1
SCHULZE	1
SCHWANKE	1
SCHWEDER	1
SEKIYAMA CLIN	1
SEMNAN UNIV MED SCI	1
SHAANXI BIORESOURCES KEY LAB	1
SHAHEED BEHESHTI UNIV MED SCI	1
SHANDS MED CTR	1
SHIMIZU TECHNICIAN OFF	1
SHINSHU UNIV	1
SHIRAZ UNIV	1
SHIZUOKA EIWA GAKUIN UNIV	1
SHOUSHTAR FAC MED SCI	1
SIEDLCE UNIV NAT SCI AND HUMANITIES	1
SIMON FRASER UNIV	1
SINDH AGR UNIV	1
SINOSINGAPORE INT JOINT RES INST	1
SIR SYED UNIV ENGN AND TECHNOL	1
SOARES	1
SOUTHWEST MED UNIV	1
ST MARIANNA UNIV	1
STATE ISLAMIC UNIV SUNAN KALIJAGA UIN SUNAN KALIJA	1
STATE KEY LAB CORE TECHNOL INNOVAT CHINESE MED	1
STATE UNIV BANGLADESH	1
STATE UNIV CAMPINAS UNICAMP	1
SUNCHON NATL UNIV	1
SUNTORY RES CTR	1
SUNWAY BIOTECH CO LTD	1
SURESH	1
SUZHOU ACAD AGR SCI	1
TAIAN CITY CENT HOSP	1
TAIBAH UNIV	1
TAIWAN INT TRADIT CHINESE MED TRAINING CTR	1
TANZANIA AGR RES INST TARI	1
TASLY ACAD	1
TEA RES AND EXTENS STN	1
TECH UNIV DRESDEN	1
TEXAS WOMANS UNIV	1
THAPAR INST ENGN AND TECHNOL	1
TIANJIN INST IND BIOTECHNOL	1
TIANJIN MED UNIV	1
TL (CORRESPONDING AUTHOR)	1
TOKUSHIMA UNIV	1
TOKYO UNIV MARINE SCI AND TECHNOL	1
TUSKEGEE UNIV	1
UIT ARCTIC UNIV NORWAY	1
ULM UNIV	1
UMM AL QURA UNIV	1
UMM QURA UNIV	1
UNIV ALABAMA BIRMINGHAM	1
UNIV BAHRAIN	1
UNIV BASQUE COUNTRY UPV EHU	1
UNIV BATH	1
UNIV BERLIN	1
UNIV BONN	1
UNIV CALGARY	1
UNIV CALIF DAVIS HLTH SYST	1
UNIV CENT VENEZUELA	1
UNIV CORDOBA	1
UNIV CRUZEIRO SUL	1
UNIV DHAKA	1
UNIV ESTADUAL MATO GROSSO UEMS	1
UNIV FED BAHIA	1
UNIV FED ESTADO RIO DE JANEIRO	1
UNIV FED GOIAS	1
UNIV FED PAMPA	1
UNIV FED PAMPA UNIPAMPA	1
UNIV FRIBOURG	1
UNIV G DANNUNZIO	1
UNIV GENOA	1
UNIV HAIFA	1
UNIV HAWAII MANOA	1
UNIV HYOGO	1
UNIV KELANIYA	1
UNIV LIMERICK	1
UNIV MALAYA	1
UNIV MANCHESTER	1
UNIV MARYLAND	1
UNIV MASSACHUSETTS AMHERST	1
UNIV MED AND HLTH SCI	1
UNIV METODISTA PIRACICABA	1
UNIV MIYAZAKI	1
UNIV MURCIA	1
UNIV NAPLES FEDERICO II	1
UNIV NEBRASKA	1
UNIV OTTAWA	1
UNIV OVIEDO	1
UNIV PARIS DIDEROT	1
UNIV POLITECN CATALUNA	1
UNIV POMPEU FABRA	1
UNIV POTSDAM	1
UNIV PUERTO RICO	1
UNIV PUTRA MALAYSIA	1
UNIV QUEENSLAND	1
UNIV SADAT CITY	1
UNIV SIMON BOLIVAR	1
UNIV SO SANTA CATARINA	1
UNIV SOUTHERN SANTA CATARINA	1
UNIV TASMANIA	1
UNIV TEXAS DALLAS	1
UNIV TEXAS HOUSTON	1
UNIV TORONTO	1
UNIV TROMSO	1
UNIV TUNIS	1
UNIV UTRECHT	1
UNIV WESTERN AUSTRALIA	1
US SPORTS ACAD	1
VET CONTROL AND RES INST	1
VET GEN HOSP	1
VITOR CARESSATO	1
VRIJE UNIV AMSTERDAM	1
WAGENINGEN CTR FOOD SCI	1
WASHINGTON STATE UNIV	1
WELLCOME TRUST SANGER INST	1
WENZHOU MED COLL	1
WENZHOU VOCAT COLL SCI AND TECHNOL	1
WESTERN SYDNEY UNIV	1
WESTERN UNIV	1
WUHAN POLYTECH UNIV	1
WUZHOU LIUBAO TEA RES ASSOC	1
XI AN JIAO TONG UNIV	1
XIAN UNIV SCI AND TECHNOL	1
XIANNING ACAD AGR SCI	1
YAMAGATA UNIV	1
YEONGNAM UNIV	1
YH (CORRESPONDING AUTHOR)	1
YILI NORMAL UNIV	1
YUN LIN TECHNOL IND PK	1
ZAKARIYA UNIV	1
ZHEJIANG AGR AND FOREST UNIV	1
ZHENGZHOU UNIV	1
ZJ (CORRESPONDING AUTHOR)	1
ZUNYI MED COLL	1
