# Supplementary material for: Global hotspots and trends in tea anti-obesity research: a bibliometric analysis from 2004 to 2024
Source: Front Nutr. 2024 Nov 13;11:1496582. doi: 10.3389/fnut.2024.1496582 (PMC11598529; doi:10.3389/fnut.2024.1496582)
Supplement: Supplementary Table S3 — Top 12 most productive sources. [file Table_3.xlsx]

## Sheet: Sheet1
id	author	documents	citations	total link strength
1693	liu, zhonghua	15	288	2
885	ho, chi-tang	13	683	10
679	gan, ren-you	10	574	8
2984	xie, zhongwen	10	158	1
1357	lambert, joshua d.	9	1009	0
1461	li, hua-bin	9	502	8
962	huang, jian-an	8	239	3
1500	li, shiming	8	497	8
3291	zhang, xin	8	415	2
1825	meguro, shinichi	7	419	0
