# Supplementary material for: Global hotspots and trends in tea anti-obesity research: a bibliometric analysis from 2004 to 2024
Source: Front Nutr. 2024 Nov 13;11:1496582. doi: 10.3389/fnut.2024.1496582 (PMC11598529; doi:10.3389/fnut.2024.1496582)
Supplement: Supplementary Table S4 — Top 10 most productive keywords. [file Table_4.xls]

## Sheet: Sheet1
Rank	NP	Source	h_index	g_index	TC	PY_start	Quartile	IF（2023）	IF（5 year）
1	35	FOOD \& FUNCTION	22	35	1601	2011	Q1	5.1	5.6
2	30	JOURNAL OF NUTRITIONAL BIOCHEMISTRY	19	30	1960	2008	Q1	4.8	5.4
3	25	NUTRIENTS	12	23	542	2014	Q1	4.8	5.8
4	24	JOURNAL OF FUNCTIONAL FOODS	13	24	598	2009	Q2	3.8	4.6
5	21	MOLECULES	14	21	799	2016	Q2	4.2	4.6
6	19	JOURNAL OF AGRICULTURAL AND FOOD CHEMISTRY	16	19	1055	2006	Q1	5.7	6
7	19	MOLECULAR NUTRITION \& FOOD RESEARCH	16	19	1753	2006	Q1	4.5	5.6
8	12	BRITISH JOURNAL OF NUTRITION	10	12	729	2004	Q2	3	3.5
9	12	FOOD RESEARCH INTERNATIONAL	10	12	653	2013	Q1	7	7.4
10	12	CRITICAL REVIEWS IN FOOD SCIENCE AND NUTRITION	9	12	753	2015	Q1	7.3	10.3
11	12	JOURNAL OF MEDICINAL FOOD	8	12	317	2012	Q3	1.7	3.4
12	12	FRONTIERS IN NUTRITION	6	9	93	2020	Q2	4	4.4
