# Supplementary material for: Global hotspots and trends in tea anti-obesity research: a bibliometric analysis from 2004 to 2024
Source: Front Nutr. 2024 Nov 13;11:1496582. doi: 10.3389/fnut.2024.1496582 (PMC11598529; doi:10.3389/fnut.2024.1496582)
Supplement: Supplementary Table S5 — The top 100 keyword clusters. [file Table_5.xls]

## Sheet: Sheet1
keyword	occurrences	total link strength
obesity	291	1685
green tea	283	1714
catechins	121	756
polyphenols	113	689
insulin-resistance	112	704
caffeine	97	619
epigallocatechin gallate	96	586
metabolic syndrome	95	621
black tea	80	512
gut microbiota	71	357
