# Supplementary material for: Global hotspots and trends in tea anti-obesity research: a bibliometric analysis from 2004 to 2024
Source: Front Nutr. 2024 Nov 13;11:1496582. doi: 10.3389/fnut.2024.1496582 (PMC11598529; doi:10.3389/fnut.2024.1496582)
Supplement: Supplementary Table S6 — Co-occurring sources of top 68 references. [file Table_6.xlsx]

## Sheet: Sheet1
id	label	x	y	cluster	weight<Links>	weight<Total link strength>	weight<Citations>
196	am j clin nutr	0.9224	-0.1694	1	67	31518	852
223	am j physiol-endoc m	0.597	0.361	1	67	6567	177
299	ann nutr metab	0.6174	-0.3299	1	67	4017	112
610	biosci biotech bioch	0.3718	0.0954	1	67	9369	264
714	brit j nutr	0.7185	-0.4678	1	67	21764	488
982	clin nutr	0.3087	-0.723	1	67	7558	169
1211	diabetes care	0.6241	0.0506	1	67	4793	132
1345	endocrinology	0.6968	0.5303	1	67	5790	170
1409	eur j clin nutr	0.72	-0.6741	1	67	7777	178
2015	int j obesity	0.9597	0.0342	1	67	23700	709
2142	j am coll nutr	0.8779	-0.4706	1	67	9542	243
2260	j clin endocr metab	0.8143	0.4419	1	67	3809	112
2457	j med food	0.0198	-0.7364	1	67	5330	136
2523	j nutr	0.5331	-0.1829	1	67	27742	758
2526	j nutr biochem	0.0918	-0.2408	1	67	30240	734
2531	j nutr sci vitaminol	0.909	-0.3568	1	67	3904	103
2701	jama-j am med assoc	0.9844	0.1347	1	67	4250	136
2846	lancet	0.2713	-0.042	1	67	4136	128
2965	metabolism	0.7545	-0.152	1	67	5489	135
3200	new engl j med	0.4403	0.4468	1	67	5073	148
3243	nutr res	0.3303	-0.6339	1	67	8469	202
3255	nutrition	0.1561	-0.6172	1	67	8377	172
3266	obes res	1.1545	0.0151	1	67	5831	163
3269	obes rev	0.8448	0.1845	1	67	6148	143
3273	obesity	0.7333	-0.0141	1	67	14880	384
3425	physiol behav	1.1078	-0.3124	1	67	5400	145
3444	phytomedicine	0.3448	-0.5432	1	67	5774	133
3446	phytother res	0.0374	-0.4967	1	67	10773	259
575	biomed pharmacother	-0.8126	-0.6108	2	67	5160	126
782	carcinogenesis	-0.2269	0.2902	2	67	3590	100
1075	crit rev food sci	-0.544	-0.4745	2	67	13262	300
1425	eur j nutr	-0.238	-0.6327	2	67	10635	220
1432	eur j pharmacol	-0.2304	-0.113	2	67	4131	103
1554	food chem	-1.1117	-0.2898	2	67	18159	491
1556	food chem toxicol	-0.6657	-0.1259	2	67	9475	231
1567	food funct	-0.8996	-0.0481	2	67	25918	632
1586	food res int	-1.2409	-0.0248	2	67	9984	284
1615	free radical bio med	-0.4403	0.1293	2	67	5674	147
1941	int j biol macromol	-1.428	-0.2534	2	67	4351	119
2004	int j mol sci	-0.8431	-0.227	2	67	12134	280
2130	j agr food chem	-0.5056	-0.1194	2	67	46230	1353
2330	j ethnopharmacol	-0.1948	-0.4226	2	67	5344	156
2361	j food sci	-0.9483	-0.4156	2	67	5905	152
2367	j funct foods	-1.0236	-0.1343	2	67	12395	299
2622	j sci food agr	-1.0145	0.0714	2	67	6053	165
2868	life sci	-0.0638	-0.2883	2	67	8351	208
3053	mol nutr food res	-0.3514	-0.0069	2	67	28331	715
3069	molecules	-0.702	-0.6108	2	67	12884	328
3254	nutrients	-0.6316	-0.3851	2	67	19985	492
3721	sci rep-uk	-0.8211	0.2085	2	67	8905	234
522	biochem bioph res co	0.1259	0.4571	3	67	8517	247
529	biochem pharmacol	0.2865	0.2294	3	67	5472	138
799	cell	-0.2817	0.6648	3	67	5529	158
815	cell metab	-0.4047	0.5966	3	67	7858	220
1210	diabetes	0.1772	0.6756	3	67	11170	323
1507	faseb j	-0.0531	0.4354	3	67	4340	105
1766	gut	-0.7521	0.6736	3	67	3508	101
2199	j biol chem	0.3612	0.6443	3	67	12584	443
2266	j clin invest	0.2915	0.6202	3	67	7430	228
2447	j lipid res	0.3345	0.4554	3	67	5063	146
3110	nat commun	-0.8795	0.5554	3	67	4430	131
3114	nat med	-0.1998	0.8013	3	67	3780	116
3130	nat rev endocrinol	-0.4535	0.4377	3	67	3812	103
3150	nature	-0.1148	0.7069	3	67	13804	424
3327	p natl acad sci usa	-0.0469	0.7495	3	67	9007	281
3401	pharmacol res	-0.0279	-0.0731	3	67	8211	193
3481	plos one	-0.1857	0.0902	3	67	16757	429
3730	science	-0.1812	0.632	3	67	5594	166
