# Supplementary material for: Global hotspots and trends in tea anti-obesity research: a bibliometric analysis from 2004 to 2024
Source: Front Nutr. 2024 Nov 13;11:1496582. doi: 10.3389/fnut.2024.1496582 (PMC11598529; doi:10.3389/fnut.2024.1496582)
Supplement: Supplementary file 8 [file Data_Sheet_1.CSV]

Freq	Burst	BurstBegin	BurstEnd	Degree	Centrality	Sigma	PageRank	Label	Author	Year	Title	Source	Vol	Page	Half-life	DOI	ClusterID
34	0.00			28	0.24	1.00	0.00	( ) epigallocatechin 3 gallate		2004
27	0.00			28	0.21	1.00	0.00	( ) epigallocatechin gallate		2005
19	0.00			23	0.14	1.00	0.00	adipocyte differentiation		2004
121	0.00			21	0.16	1.00	0.00	obesity		2004
46	0.00			20	0.23	1.00	0.00	diet induced obesity		2005
30	0.00			20	0.17	1.00	0.00	blood pressure		2004
21	0.00			19	0.09	1.00	0.00	activation		2005
20	0.00			18	0.13	1.00	0.00	acid		2009
9	3.42	2007	2015	16	0.10	1.40	0.00	apoptosis		2007
10	0.00			16	0.12	1.00	0.00	accumulation		2005
22	0.00			16	0.09	1.00	0.00	activated protein kinase		2006
84	0.00			15	0.11	1.00	0.00	black tea		2004
43	0.00			14	0.15	1.00	0.00	weight loss		2008
76	0.00			14	0.07	1.00	0.00	adipose tissue		2004
10	0.00			14	0.06	1.00	0.00	cancer		2005
88	3.48	2012	2015	13	0.05	1.18	0.00	catechins		2005
19	3.16	2011	2016	13	0.11	1.38	0.00	absorption		2005
15	0.00			13	0.10	1.00	0.00	cells		2005
6	0.00			13	0.08	1.00	0.00	3t3 l1 preadipocytes depends		2006
65	0.00			12	0.10	1.00	0.00	extract		2009
4	0.00			12	0.06	1.00	0.00	67 kda laminin receptor		2014
35	0.00			12	0.08	1.00	0.00	gene expression		2005
80	5.95	2005	2010	12	0.04	1.28	0.00	caffeine		2004
58	0.00			12	0.09	1.00	0.00	body weight		2005
8	0.00			12	0.10	1.00	0.00	3t3 l1 adipocytes		2006
31	3.55	2008	2013	11	0.08	1.32	0.00	body fat		2005
13	0.00			11	0.04	1.00	0.00	adipogenesis		2008
7	3.46	2006	2009	11	0.06	1.21	0.00	body weight loss		2006
55	0.00			11	0.05	1.00	0.00	lipid metabolism		2004
31	0.00			11	0.09	1.00	0.00	inhibition		2005
88	0.00			10	0.04	1.00	0.00	polyphenols		2005
10	0.00			10	0.07	1.00	0.00	thermogenesis		2005
39	0.00			10	0.04	1.00	0.00	camellia sinensis		2006
32	0.00			10	0.10	1.00	0.00	disease		2012
57	0.00			10	0.04	1.00	0.00	consumption		2005
4	0.00			9	0.04	1.00	0.00	aqueous extract		2012
4	0.00			9	0.03	1.00	0.00	3t3 l1 cells		2010
11	0.00			9	0.05	1.00	0.00	lipid accumulation		2011
10	0.00			9	0.03	1.00	0.00	fatty liver disease		2011
5	0.00			9	0.04	1.00	0.00	alpha		2008
23	0.00			9	0.05	1.00	0.00	antioxidant		2009
11	0.00			9	0.06	1.00	0.00	adiponectin		2007
9	0.00			9	0.07	1.00	0.00	risk factors		2017
12	0.00			8	0.05	1.00	0.00	ampk		2009
3	0.00			8	0.06	1.00	0.00	acid synthase		2011
7	0.00			8	0.02	1.00	0.00	fatty acid synthase		2004
2	0.00			8	0.02	1.00	0.00	3t3 l1 preadipocyte mitogenesis		2014
25	10.61	2005	2011	8	0.04	1.48	0.00	catechin polyphenols		2005
3	0.00			8	0.03	1.00	0.00	diabetes mellitus		2004
15	0.00			8	0.04	1.00	0.00	high-fat diet		2011
14	4.27	2005	2013	8	0.03	1.14	0.00	food intake		2005
32	0.00			8	0.04	1.00	0.00	rats		2005
17	3.64	2009	2017	8	0.03	1.12	0.00	gallate		2009
14	0.00			8	0.03	1.00	0.00	modulation		2009
30	0.00			7	0.04	1.00	0.00	double blind		2005
21	0.00			7	0.01	1.00	0.00	oxidation		2006
4	0.00			7	0.03	1.00	0.00	mass		2017
11	0.00			7	0.03	1.00	0.00	differentiation		2012
5	0.00			7	0.03	1.00	0.00	dark tea		2019
25	0.00			7	0.03	1.00	0.00	cholesterol		2004
4	0.00			7	0.03	1.00	0.00	damage		2022
3	0.00			7	0.03	1.00	0.00	(-)-epigallocatechin gallate		2015
3	0.00			7	0.02	1.00	0.00	adipose tissue inflammation		2014
31	4.85	2015	2020	7	0.03	1.18	0.00	metabolism		2015
19	3.53	2013	2017	7	0.02	1.09	0.00	ppar gamma		2011
2	0.00			7	0.04	1.00	0.00	coronary heart disease		2005
11	3.25	2009	2017	6	0.03	1.12	0.00	green tea catechins		2009
5	0.00			6	0.01	1.00	0.00	breast cancer		2008
3	0.00			6	0.00	1.00	0.00	antioxidant capacity		2016
12	0.00			6	0.01	1.00	0.00	black		2009
2	0.00			6	0.03	1.00	0.00	lipids		2013
44	0.00			6	0.02	1.00	0.00	mice		2009
97	9.37	2006	2012	6	0.05	1.58	0.00	epigallocatechin gallate		2004
41	9.61	2004	2012	6	0.03	1.37	0.00	fat oxidation		2004
2	0.00			6	0.01	1.00	0.00	c reactive protein		2006
17	0.00			6	0.06	1.00	0.00	antioxidant activity		2009
37	0.00			6	0.02	1.00	0.00	fat		2009
5	0.00			6	0.02	1.00	0.00	body composition		2016
1	0.00			6	0.00	1.00	0.00	cell viability		2005
11	0.00			6	0.03	1.00	0.00	abdominal fat		2010
59	8.04	2004	2012	6	0.04	1.39	0.00	energy expenditure		2004
2	0.00			6	0.02	1.00	0.00	aged female rats		2009
2	0.00			6	0.02	1.00	0.00	hepg2 cells		2013
3	0.00			6	0.03	1.00	0.00	plasma		2018
1	0.00			6	0.00	1.00	0.00	cell death		2005
7	0.00			5	0.01	1.00	0.00	polyphenol		2013
6	0.00			5	0.01	1.00	0.00	chlorogenic acid		2014
1	0.00			5	0.00	1.00	0.00	3t3-l1 cells		2004
1	0.00			5	0.00	1.00	0.00	a type ecg		2019
15	0.00			5	0.02	1.00	0.00	liver		2013
2	0.00			5	0.01	1.00	0.00	polysaccharides		2022
3	0.00			5	0.02	1.00	0.00	carbohydrate		2004
1	0.00			5	0.00	1.00	0.00	beta cell regeneration		2007
2	0.00			5	0.00	1.00	0.00	functional foods		2024
15	0.00			5	0.02	1.00	0.00	pu erh tea		2013
6	0.00			5	0.02	1.00	0.00	fat accumulation		2004
1	0.00			5	0.00	1.00	0.00	ccaat/enhancer-binding protein (c/ebp)alpha		2004
5	0.00			5	0.00	1.00	0.00	nonalcoholic steatohepatitis		2020
9	3.37	2011	2014	5	0.01	1.05	0.00	intestinal absorption		2011
2	0.00			5	0.00	1.00	0.00	induction		2005
2	0.00			5	0.03	1.00	0.00	calcium intake		2005
3	0.00			5	0.01	1.00	0.00	3t3-l1 preadipocyte		2005
34	0.00			5	0.03	1.00	0.00	oolong tea		2004
7	0.00			5	0.02	1.00	0.00	high fat		2018
9	0.00			5	0.01	1.00	0.00	tea catechins		2006
26	0.00			5	0.02	1.00	0.00	in vitro		2006
1	0.00			5	0.00	1.00	0.00	caffeic acid		2014
1	0.00			5	0.00	1.00	0.00	acute myocardial infarction		2007
2	0.00			5	0.02	1.00	0.00	model		2017
2	0.00			5	0.01	1.00	0.00	angiogenesis		2011
2	0.00			5	0.02	1.00	0.00	3t3-l1 preadipocytes		2015
47	3.84	2020	2024	5	0.03	1.11	0.00	inflammation		2010
2	0.00			5	0.00	1.00	0.00	blood glucose levels		2007
6	0.00			5	0.02	1.00	0.00	leaves		2011
3	0.00			5	0.01	1.00	0.00	non-alcoholic fatty liver disease		2022
20	5.63	2017	2020	5	0.02	1.13	0.00	intestinal microbiota		2017
1	0.00			5	0.00	1.00	0.00	binding proteins		2004
1	0.00			5	0.00	1.00	0.00	anthropometric index		2024
1	0.00			5	0.00	1.00	0.00	3 -digallate		2020
1	0.00			4	0.00	1.00	0.00	acetyl-coenzyme a carboxylase		2007
2	0.00			4	0.01	1.00	0.00	tea catechin		2005
1	0.00			4	0.00	1.00	0.00	anorexia nervosa		2009
2	0.00			4	0.00	1.00	0.00	(-)-epigallocatechin-3-gallate (egcg)		2009
2	0.00			4	0.01	1.00	0.00	quercetin		2023
2	0.00			4	0.00	1.00	0.00	sunflower oil		2023
1	0.00			4	0.02	1.00	0.00	acetyl coa carboxylase 1		2013
2	0.00			4	0.00	1.00	0.00	3t3 l1 preadipocytes		2008
1	0.00			4	0.00	1.00	0.00	blood brain barrier		2009
2	0.00			4	0.00	1.00	0.00	tea seed oil		2023
2	0.00			4	0.00	1.00	0.00	lipogenesis		2023
11	0.00			4	0.02	1.00	0.00	risk		2006
1	0.00			4	0.00	1.00	0.00	cholesterol levels		2008
9	0.00			4	0.01	1.00	0.00	weight		2016
2	0.00			4	0.01	1.00	0.00	caffeine consumption		2005
1	0.00			4	0.00	1.00	0.00	blood mononuclear cells		2014
2	0.00			4	0.00	1.00	0.00	performance liquid chromatography		2018
2	0.00			4	0.01	1.00	0.00	brown		2023
10	0.00			4	0.02	1.00	0.00	hepatic steatosis		2018
1	0.00			4	0.01	1.00	0.00	camellia sinensis var ptilophylla		2006
1	0.00			4	0.00	1.00	0.00	clinical trial		2005
14	3.31	2021	2024	4	0.02	1.06	0.00	glucose		2013
1	0.00			4	0.00	1.00	0.00	ccaat/enhancer binding protein-alpha		2008
12	0.00			4	0.02	1.00	0.00	green tea polyphenol		2016
6	0.00			4	0.03	1.00	0.00	stress		2022
92	0.00			4	0.02	1.00	0.00	metabolic syndrome		2007
1	0.00			4	0.00	1.00	0.00	3t3 l1		2010
3	0.00			4	0.05	1.00	0.00	abdominal obesity		2015
2	0.00			4	0.00	1.00	0.00	steatohepatitis		2022
5	0.00			4	0.02	1.00	0.00	oolong		2015
1	0.00			4	0.01	1.00	0.00	activated receptor alpha		2005
7	0.00			4	0.01	1.00	0.00	antiobesity		2009
1	0.00			4	0.00	1.00	0.00	beta catenin		2010
21	4.21	2016	2019	4	0.00	1.00	0.00	green tea extract		2014
1	0.00			4	0.01	1.00	0.00	cell signaling		2007
2	0.00			4	0.01	1.00	0.00	steatosis		2023
2	0.00			4	0.00	1.00	0.00	perilla oil		2023
1	0.00			4	0.00	1.00	0.00	extract catechins		2004
6	0.00			4	0.01	1.00	0.00	akkermansia muciniphila		2019
2	0.00			4	0.00	1.00	0.00	c/ebp alpha		2011
1	0.00			4	0.00	1.00	0.00	brown fat		2024
1	0.00			4	0.02	1.00	0.00	16s rrna		2022
4	0.00			4	0.01	1.00	0.00	gallic acid		2011
16	5.33	2020	2024	4	0.01	1.06	0.00	tea polyphenols		2020
1	0.00			4	0.00	1.00	0.00	6 mice		2021
2	0.00			4	0.00	1.00	0.00	human adipose tissue		2015
2	0.00			4	0.01	1.00	0.00	free amino acids		2018
30	0.00			4	0.00	1.00	0.00	high fat diet		2013
1	0.00			4	0.00	1.00	0.00	adenosine 5 -monophosphate-activated		2007
1	0.00			4	0.00	1.00	0.00	16s rrna sequencing		2021
5	0.00			4	0.03	1.00	0.00	acids		2019
7	0.00			4	0.00	1.00	0.00	cardiovascular disease		2004
7	3.96	2012	2014	4	0.01	1.03	0.00	prevention		2012
2	0.00			4	0.01	1.00	0.00	assay		2009
1	0.00			4	0.00	1.00	0.00	cell proliferation		2004
2	0.00			4	0.00	1.00	0.00	( ) epicatechin		2019
1	0.00			4	0.00	1.00	0.00	breast cancer cells		2007
1	0.00			4	0.00	1.00	0.00	diabetic rats		2004
1	0.00			4	0.00	1.00	0.00	bone mineral density		2009
15	0.00			4	0.01	1.00	0.00	diet		2004
2	0.00			3	0.03	1.00	0.00	prebiotics		2022
1	0.00			3	0.00	1.00	0.00	anti-obesity effects		2024
1	0.00			3	0.00	1.00	0.00	atherosclerosis		2006
1	0.00			3	0.00	1.00	0.00	24-hour energy expenditure		2007
2	0.00			3	0.00	1.00	0.00	identification		2022
2	0.00			3	0.00	1.00	0.00	appetite		2005
1	0.00			3	0.00	1.00	0.00	dietary calcium		2007
8	3.16	2010	2016	3	0.00	1.01	0.00	glucose tolerance		2010
4	0.00			3	0.01	1.00	0.00	pancreatic lipase		2012
1	0.00			3	0.00	1.00	0.00	2 nbdg		2023
1	0.00			3	0.00	1.00	0.00	antioxidant protection		2012
7	0.00			3	0.01	1.00	0.00	tissue		2012
2	0.00			3	0.01	1.00	0.00	white tea		2023
1	0.00			3	0.00	1.00	0.00	adipose specific protein		2004
1	0.00			3	0.01	1.00	0.00	antioxidant property		2015
5	0.00			3	0.00	1.00	0.00	leptin		2018
1	0.00			3	0.00	1.00	0.00	11 beta hydroxysteroid dehydrogenase type 1		2013
4	0.00			3	0.02	1.00	0.00	pu-erh tea		2021
2	0.00			3	0.01	1.00	0.00	blood lipids		2005
1	0.00			3	0.00	1.00	0.00	(-)-epigallocatechin-3-o-gallate (egcg)		2018
1	0.00			3	0.00	1.00	0.00	<bold>insulin resistance</bold>		2024
4	0.00			3	0.01	1.00	0.00	quality		2020
2	0.00			3	0.03	1.00	0.00	antibacterial activity		2013
1	0.00			3	0.00	1.00	0.00	adipocyte size		2008
11	0.00			3	0.01	1.00	0.00	brown adipose tissue		2008
1	0.00			3	0.00	1.00	0.00	amyloid peptide neurotoxicity		2010
2	0.00			3	0.01	1.00	0.00	amp-activated protein kinase		2009
3	0.00			3	0.01	1.00	0.00	3t3-l1 adipocytes		2009
1	0.00			3	0.00	1.00	0.00	animal models		2011
1	0.00			3	0.01	1.00	0.00	breast cancer survivors		2010
6	0.00			3	0.01	1.00	0.00	health benefits		2022
63	0.00			3	0.01	1.00	0.00	oxidative stress		2010
1	0.00			3	0.00	1.00	0.00	cyclin-dependent kinase		2005
7	0.00			3	0.00	1.00	0.00	adipocytes		2014
1	0.00			3	0.00	1.00	0.00	acylated peptide		2018
1	0.00			3	0.00	1.00	0.00	11-hydroxysteroid dehydrogenase type 1		2013
6	0.00			3	0.01	1.00	0.00	association		2021
1	0.00			3	0.00	1.00	0.00	catecholamines		2004
1	0.00			3	0.00	1.00	0.00	chronic lymphocytic leukemia		2008
5	0.00			3	0.00	1.00	0.00	epigallocatechin 3 gallate		2021
3	0.00			3	0.01	1.00	0.00	24 h energy expenditure		2008
2	0.00			3	0.00	1.00	0.00	metabolic disorders		2022
1	0.00			3	0.00	1.00	0.00	cholesterol fed rats		2008
1	0.00			3	0.00	1.00	0.00	biomarkers		2024
1	0.00			3	0.00	1.00	0.00	diabetic patients		2004
1	0.00			3	0.00	1.00	0.00	blood		2009
1	0.00			3	0.00	1.00	0.00	apoptosis inducing activity		2012
20	0.00			3	0.00	1.00	0.00	health		2010
1	0.00			3	0.00	1.00	0.00	angiotensin converting enzyme		2009
1	0.00			3	0.00	1.00	0.00	adipogenic differentiation		2015
3	0.00			3	0.00	1.00	0.00	alpha amylase		2012
2	0.00			3	0.00	1.00	0.00	body fat accumulation		2004
5	0.00			3	0.01	1.00	0.00	alpha glucosidase		2016
1	0.00			3	0.00	1.00	0.00	adipogenic factor		2015
8	0.00			3	0.01	1.00	0.00	resistance		2017
2	0.00			3	0.00	1.00	0.00	modulatory effect		2018
71	15.20	2022	2024	3	0.03	1.58	0.00	gut microbiota		2016
3	0.00			3	0.00	1.00	0.00	black tea polyphenol		2016
2	0.00			3	0.00	1.00	0.00	lipid peroxidation		2022
1	0.00			3	0.00	1.00	0.00	coronary artery disease		2004
7	0.00			3	0.00	1.00	0.00	body mass index		2016
1	0.00			3	0.01	1.00	0.00	blood parameters		2006
1	0.00			3	0.00	1.00	0.00	basophilic ku812 cells		2012
1	0.00			3	0.00	1.00	0.00	catechins protect		2006
11	0.00			3	0.01	1.00	0.00	insulin sensitivity		2009
2	0.00			3	0.00	1.00	0.00	rat		2022
2	0.00			3	0.00	1.00	0.00	fu brick tea		2022
1	0.00			3	0.00	1.00	0.00	age		2024
4	0.00			3	0.02	1.00	0.00	green tea polyphenols		2018
2	0.00			3	0.01	1.00	0.00	dysfunction		2022
2	0.00			3	0.02	1.00	0.00	secretion		2023
2	0.00			3	0.01	1.00	0.00	skeletal muscle		2013
2	0.00			3	0.01	1.00	0.00	hormone sensitive lipase		2015
7	0.00			3	0.01	1.00	0.00	reduction		2009
116	0.00			3	0.01	1.00	0.00	insulin resistance		2006
2	0.00			3	0.00	1.00	0.00	catechol o methyltransferase		2011
1	0.00			3	0.00	1.00	0.00	antimicrobial activity		2024
1	0.00			3	0.01	1.00	0.00	activator		2021
8	0.00			3	0.00	1.00	0.00	induced obesity		2014
7	0.00			3	0.01	1.00	0.00	microbiota		2018
1	0.00			3	0.01	1.00	0.00	body fat mass		2009
1	0.00			3	0.00	1.00	0.00	cellular stress responses		2024
1	0.00			3	0.00	1.00	0.00	dairy		2007
2	0.00			3	0.00	1.00	0.00	pu erh		2022
9	3.91	2021	2024	3	0.01	1.03	0.00	liver disease		2021
1	0.00			3	0.00	1.00	0.00	adipose conversion		2011
1	0.00			3	0.00	1.00	0.00	cardiovascular diseases		2006
1	0.00			3	0.00	1.00	0.00	(+) catechin		2020
2	0.00			3	0.01	1.00	0.00	chain fatty acids		2019
2	0.00			3	0.00	1.00	0.00	metabolites		2022
1	0.00			2	0.00	1.00	0.00	antipsychotics		2007
2	0.00			2	0.00	1.00	0.00	phenolic compounds		2022
4	0.00			2	0.00	1.00	0.00	receptor		2018
1	0.00			2	0.00	1.00	0.00	active ingredients		2020
3	0.00			2	0.00	1.00	0.00	egcg3''me		2017
1	0.00			2	0.00	1.00	0.00	(co2)-c-13-breath test		2006
1	0.00			2	0.00	1.00	0.00	caffeine intake		2006
2	0.00			2	0.00	1.00	0.00	physicochemical property		2022
1	0.00			2	0.01	1.00	0.00	bifidobacteria		2019
2	0.00			2	0.00	1.00	0.00	de novo lipogenesis		2018
1	0.00			2	0.00	1.00	0.00	caffeine content		2010
1	0.00			2	0.00	1.00	0.00	biotransformation		2024
1	0.00			2	0.00	1.00	0.00	antimutagenic activity		2016
8	0.00			2	0.00	1.00	0.00	humans		2009
2	0.00			2	0.00	1.00	0.00	polysaccharide		2021
12	3.78	2018	2022	2	0.01	1.03	0.00	overweight		2018
2	0.00			2	0.00	1.00	0.00	energy metabolism		2013
1	0.00			2	0.00	1.00	0.00	acetyl-coa carboxylase		2021
2	0.00			2	0.00	1.00	0.00	management		2022
1	0.00			2	0.00	1.00	0.00	adverse effects		2007
2	0.00			2	0.01	1.00	0.00	fermented tea		2013
55	0.00			2	0.00	1.00	0.00	expression		2004
1	0.00			2	0.00	1.00	0.00	aberrant crypt foci		2008
1	0.00			2	0.00	1.00	0.00	biochemical profile		2006
4	0.00			2	0.00	1.00	0.00	lipolysis		2020
1	0.00			2	0.00	1.00	0.00	activity in vitro		2019
1	0.00			2	0.00	1.00	0.00	adipose tissue mass		2010
2	0.00			2	0.00	1.00	0.00	fat diet		2021
2	0.00			2	0.00	1.00	0.00	polyphenol oxidase		2010
2	0.00			2	0.00	1.00	0.00	susceptibility		2020
2	0.00			2	0.00	1.00	0.00	tea consumption		2022
1	0.00			2	0.01	1.00	0.00	blood lipid		2009
2	0.00			2	0.00	1.00	0.00	cancer cells		2019
1	0.00			2	0.00	1.00	0.00	alcohol consumption		2006
1	0.00			2	0.00	1.00	0.00	caenorhabditis elegans		2014
1	0.00			2	0.00	1.00	0.00	antibiotics		2019
4	0.00			2	0.01	1.00	0.00	mortality		2017
1	0.00			2	0.00	1.00	0.00	3t3 l1 preadipocyte differentiation		2018
1	0.00			2	0.00	1.00	0.00	bioavailability		2007
1	0.00			2	0.00	1.00	0.00	anti-adipogenic mechanism		2007
3	0.00			2	0.01	1.00	0.00	postmenopausal women		2016
1	0.00			2	0.00	1.00	0.00	adiponectin levels		2015
5	0.00			2	0.00	1.00	0.00	type 2 diabetes mellitus		2022
2	0.00			2	0.00	1.00	0.00	glucosidase		2020
29	3.89	2019	2022	2	0.00	1.00	0.00	mechanisms		2010
4	0.00			2	0.00	1.00	0.00	tea		2012
1	0.00			2	0.00	1.00	0.00	assisted extraction		2010
2	0.00			2	0.00	1.00	0.00	green tea catechin		2024
1	0.00			2	0.00	1.00	0.00	balance		2014
1	0.00			2	0.00	1.00	0.00	3d micro-computed tomography		2012
1	0.00			2	0.00	1.00	0.00	adipose genes		2019
11	0.00			2	0.01	1.00	0.00	supplementation		2011
2	0.00			2	0.00	1.00	0.00	obese men		2018
1	0.00			2	0.00	1.00	0.00	carcinogenesis		2008
2	0.00			2	0.00	1.00	0.00	homeostasis		2023
1	0.00			2	0.00	1.00	0.00	breath-hydrogen test		2006
1	0.00			2	0.00	1.00	0.00	appetite suppressants		2012
2	0.00			2	0.01	1.00	0.00	short-chain fatty acids		2023
2	0.00			2	0.01	1.00	0.00	cell growth		2018
2	0.00			2	0.00	1.00	0.00	mouse model		2022
1	0.00			2	0.00	1.00	0.00	antibody		2012
2	0.00			2	0.01	1.00	0.00	resting energy expenditure		2020
2	0.00			2	0.00	1.00	0.00	improves		2020
1	0.00			2	0.00	1.00	0.00	acute psychosocial stress		2020
2	0.00			2	0.00	1.00	0.00	synthase		2016
2	0.00			2	0.01	1.00	0.00	resveratrol		2021
1	0.00			2	0.00	1.00	0.00	black pepper increases		2006
2	0.00			2	0.00	1.00	0.00	diagnosis		2022
2	0.00			2	0.00	1.00	0.00	farnesoid x receptor		2018
2	0.00			2	0.01	1.00	0.00	pathways		2021
1	0.00			2	0.00	1.00	0.00	acute toxicity		2018
2	0.00			2	0.00	1.00	0.00	brain		2023
2	0.00			2	0.00	1.00	0.00	signaling pathways		2022
1	0.00			2	0.00	1.00	0.00	apolipoprotein a iv		2012
2	0.00			2	0.00	1.00	0.00	protein kinase		2012
2	0.00			2	0.00	1.00	0.00	hepatoma h4iie cells		2012
1	0.00			2	0.00	1.00	0.00	adverse events		2012
1	0.00			2	0.00	1.00	0.00	angiogenesis in vitro		2007
2	0.00			2	0.00	1.00	0.00	metabolic disease		2023
6	0.00			2	0.01	1.00	0.00	green		2011
4	0.00			2	0.00	1.00	0.00	fatty acid oxidation		2017
1	0.00			2	0.00	1.00	0.00	bitter orange		2012
2	0.00			2	0.01	1.00	0.00	oolong tea polyphenols		2017
6	0.00			2	0.00	1.00	0.00	activated receptor gamma		2013
2	0.00			2	0.00	1.00	0.00	enzymes		2018
1	0.00			2	0.00	1.00	0.00	clinical application		2007
2	0.00			2	0.00	1.00	0.00	tea extract		2020
1	0.00			2	0.01	1.00	0.00	5 caffeoylquinic acid		2018
2	0.00			2	0.00	1.00	0.00	responses		2022
3	0.00			2	0.00	1.00	0.00	visceral fat		2012
1	0.00			2	0.00	1.00	0.00	(-)-catechin gallate		2006
2	0.00			2	0.00	1.00	0.00	substrate oxidation		2005
2	0.00			1	0.00	1.00	0.00	drug delivery		2017
1	0.00			1	0.00	1.00	0.00	antimicrobial peptides		2016
286	0.00			1	0.00	1.00	0.00	green tea		2004
2	0.00			1	0.00	1.00	0.00	comt		2016
2	0.00			1	0.00	1.00	0.00	weight reduction		2020
2	0.00			1	0.00	1.00	0.00	fermentation in vitro		2018
1	0.00			1	0.00	1.00	0.00	cardiovascular health		2006
2	0.00			1	0.00	1.00	0.00	black tea extract		2006
4	0.00			1	0.00	1.00	0.00	molecular mechanisms		2023
1	0.00			1	0.00	1.00	0.00	acetyl-coa acyltransferase 2		2015
2	0.00			1	0.00	1.00	0.00	extraction		2023
1	0.00			1	0.00	1.00	0.00	adipocytokines		2013
2	0.00			1	0.00	1.00	0.00	progression		2021
2	0.00			1	0.00	1.00	0.00	l theanine		2022
2	0.00			1	0.00	1.00	0.00	fuzhuan brick tea		2023
2	0.00			1	0.00	1.00	0.00	lipase		2011
1	0.00			1	0.00	1.00	0.00	apple polyphenols		2011
4	0.00			1	0.00	1.00	0.00	white		2023
1	0.00			1	0.00	1.00	0.00	antinutritional effects		2016
1	0.00			1	0.00	1.00	0.00	adipose		2014
2	0.00			1	0.00	1.00	0.00	catechin		2021
2	0.00			1	0.00	1.00	0.00	nonalcoholic fatty liver disease		2021
2	0.00			1	0.00	1.00	0.00	eurotium cristatum		2022
2	0.00			1	0.00	1.00	0.00	nitric oxide		2011
2	0.00			1	0.00	1.00	0.00	functional food		2014
5	0.00			1	0.00	1.00	0.00	nf kappa b		2022
1	0.00			1	0.00	1.00	0.00	alcohol drinking		2015
2	0.00			1	0.00	1.00	0.00	ilex paraguariensis		2012
2	0.00			1	0.00	1.00	0.00	obese subjects		2016
2	0.00			1	0.00	1.00	0.00	transcription		2015
2	0.00			1	0.00	1.00	0.00	growth factor receptor		2017
2	0.00			1	0.00	1.00	0.00	yerba mate		2023
2	0.00			1	0.00	1.00	0.00	black tea polyphenols		2018
2	0.00			1	0.00	1.00	0.00	antiinflammatory activity		2018
4	0.00			1	0.00	1.00	0.00	in vivo		2017
2	0.00			1	0.00	1.00	0.00	beta		2018
2	0.00			1	0.00	1.00	0.00	inflammatory cytokines		2020
3	0.00			1	0.00	1.00	0.00	metaanalysis		2017
1	0.00			1	0.00	1.00	0.00	brain histamine		2008
2	0.00			1	0.00	1.00	0.00	coffee consumption		2016
1	0.00			1	0.00	1.00	0.00	adiposity		2015
2	0.00			1	0.00	1.00	0.00	selenoprotein p		2018
1	0.00			1	0.00	1.00	0.00	affects lipid rafts		2015
1	0.00			1	0.00	1.00	0.00	7 alpha-dehydroxylation		2020
2	0.00			1	0.00	1.00	0.00	necrosis factor alpha		2017
1	0.00			1	0.00	1.00	0.00	3 week consumption		2021
5	0.00			1	0.00	1.00	0.00	randomized controlled trial		2013
2	0.00			1	0.00	1.00	0.00	dietary polyphenols		2020
2	0.00			1	0.00	1.00	0.00	fat mass		2016
3	0.00			1	0.00	1.00	0.00	o methyltransferase		2011
3	0.00			1	0.00	1.00	0.00	bile acids		2023
1	0.00			1	0.00	1.00	0.00	cinnamon extract		2007
1	0.00			1	0.00	1.00	0.00	(-)-epigallocatechin gallate (egcg)		2012
1	0.00			1	0.00	1.00	0.00	and/or phosphorylation levels		2019
1	0.00			1	0.00	1.00	0.00	amino acid catabolism		2016
1	0.00			1	0.00	1.00	0.00	animal model		2016
2	0.00			1	0.00	1.00	0.00	white adipose tissue		2021
3	0.00			1	0.00	1.00	0.00	mitochondrial dysfunction		2023
2	0.00			1	0.00	1.00	0.00	type 2 diabetes		2013
1	0.00			1	0.00	1.00	0.00	autoimmune encephalomyelitis		2014
1	0.00			1	0.00	1.00	0.00	diet induced thermogenesis		2005
2	0.00			1	0.00	1.00	0.00	signal transducer		2021
2	0.00			1	0.00	1.00	0.00	combination		2021
2	0.00			1	0.00	1.00	0.00	adults		2023
2	0.00			1	0.00	1.00	0.00	sugar sweetened beverages		2013
2	0.00			1	0.00	1.00	0.00	obese women		2017
2	0.00			1	0.00	1.00	0.00	fermentation		2021
4	0.00			1	0.00	1.00	0.00	glucose uptake		2010
1	0.00			1	0.00	1.00	0.00	adducts		2019
1	0.00			1	0.00	1.00	0.00	a-ring addition		2019
4	0.00			1	0.00	1.00	0.00	intervention		2020
1	0.00			1	0.00	1.00	0.00	alpha tocopherol		2008
2	0.00			1	0.00	1.00	0.00	pathway		2017
9	0.00			1	0.00	1.00	0.00	egcg		2009
1	0.00			1	0.00	1.00	0.00	-amp-activated protein kinase		2021
4	0.00			1	0.00	1.00	0.00	natural products		2019
1	0.00			1	0.00	1.00	0.00	chinese medicinal herb		2004
2	0.00			1	0.00	1.00	0.00	flavonoids		2016
1	0.00			1	0.00	1.00	0.00	dependent diabetes mellitus		2007
2	0.00			1	0.00	1.00	0.00	mitochondrial biogenesis		2018
1	0.00			1	0.00	1.00	0.00	c57bl/6j mice		2005
